# Supplementary material for: Overcoming thermostability challenges in mRNA–lipid nanoparticle systems with piperidine-based ionizable lipids
Source: Commun Biol. 2024 May 10;7:556. doi: 10.1038/s42003-024-06235-0 (PMC11087515; doi:10.1038/s42003-024-06235-0)
Supplement: Supplementary file 4 — Supplementary Data 1 [file 42003_2024_6235_MOESM4_ESM.xlsx]

## Sheet: Fig. 1
	Fig. 1d							Fig. 1g						Fig. 1i
	Head	Tail	in vitro luminescence						Log2 Anti-OVA IgG titer						IFN-γ spots/well
	CL4F	6-4	0.060333	0.0692599	0.0624878	0.0692599		HEPES						HEPES	0	0	0	0
		7-3	0.0791101	0.0769554	0.079418	0.0831118		CL15F11-7	18	20	18	20		CL15F9-5	696	317	466	559
		7-4	0.969946	0.620568	0.819729	0.656891		CL15F9-7	19	15	22	17		CL15F9-3	218	400	498	548
		8-5	6.1986	5.05659	7.3043	7.65275		CL15F7-5	20	14	18	20		CL15F7-5	383	187	424	278
		9-4	3.91888	3.59905	5.79967	5.60389		CL15F11-9	19	18	17	18		CL15F14-2	80	146	323	144
		9-5	8.85757	7.6586	12.1719	10.6854		CL15F12-4	19	17	17	18		CL15F9-7	214	85	36	69
		9-6	7.59242	5.51278	9.70531	9.6225		ALC-0315	17	17	19	18		CL15F10-6	62	52	136	92
		16-0	17.0764	16.0652	17.7933	19.7412		SM-102	15	20	18	17		CL15F11-9	80	81	62	60
		12-6	1.27869	1.22852	1.16049	1.53942		CL15F14-2	13	19	18	19		CL15F12-4	61	40	44	74
		10-6	1.7198	1.72072	1.34333	1.71549		CL15F9-3	18	17	16	15		CL15F11-7	60	41	17	71
	CL15F	6-4	3.99499	3.38365	3.69855	3.58004		CL15F9-5	17	16	17	15		SM-102	36	30	47	34
		7-3	4.22216	3.8146	4.77562	4.79871		CL15F10-6	16	17	18	14		ALC-0315	26	45	6	21
		7-5	63.7933	54.5969	58.0565	59.7639
		9-3	68.4174	71.8684	74.3424	71.1533
		8-6	80.4763	80.1953	98.8176	94.4896
		9-5	84.4953	92.9816	102.917	106.269
		10-4	86.9584	113.517	119.664	122.011
		10-5	86.5472	95.3891	94.9747	93.7653
		9-7	75.513	75.69	89.3958	77.8377
		11-5	76.0517	77.9824	78.7427	90.8395
		12-4	75.5961	69.3123	68.6264	74.841
		16-0	70.1606	66.4957	56.244	72.0959
		13-3	106.554	107.8	83.4628	90.9906
		11-6	93.4676	95.8807	91.5425	84.5891
		16-1	38.7194	36.5637	27.9238	32.9173
		10-8	84.008	85.6631	82.0656	87.6535
		11-7	108.804	102.615	91.8827	92.4078
		11-9	81.9234	96.4661	103.845	100.653
		12-10	71.3423	75.7063	97.2625	80.4708
		14-2	55.4391	48.5808	62.7144	59.3949
		10-6	74.9971	71.6397	75.0498	67.7455
	Lipofectamine MessengerMAX		124.868	104.31	93.2796	77.5428

## Sheet: Fig. 2
	Fig. 2b
		Day0			Day30			Day90			Day150
	CL4F 8-6	0.954742	1.03411	1.01115	0.767385	1.02497	0.926728	0.77051	0.581963	0.817561	0.773176	0.909438	0.895243
	CL4F 10-4	0.984976	1.1146	0.900425	0.78017	0.939076	1.07526	0.834983	0.894287	0.993346	1.06222	1.03312	1.01413
	CL15F 12-10	1.25007	0.999143	0.750785	0.748608	0.94501	1.18925	0.989366	0.763791	1.06098	1.02184	0.844036	1.1414
	CL15F 14-12	0.927691	1.04551	1.0268	1.1085	1.26786	1.17513	1.18628	1.2329	1.26538	1.66557	0.850938	1.36372
	Fig. 2c
		Day0			Day30			Day90			Day150
	CL4F 8-6	0.954742	1.03411	1.01115	0.667471	0.635796	0.734342	0.149174	0.119958	0.204882	0.0808715	0.0751932	0.0803226
	CL4F 10-4	0.984976	1.1146	0.900425	0.748903	0.627279	0.711365	0.0815139	0.0938218	0.0971399	0.1281	0.112806	0.119477
	CL15F 12-10	1.25007	0.999143	0.750785	1.21611	0.881448	1.32088	0.810882	1.06028	0.9307	1.16244	1.00053	1.11374
	CL15F 14-12	0.927691	1.04551	1.0268	1.06732	1.03658	1.17876	1.01512	0.989902	0.873127	1.69323	1.21159	1.0329
	SM-102	0.691733	0.980207	1.32806	0.651036	0.699106	0.601808	0.114625	0.102583	0.150496	0.462841	0.425891	0.488336
	ALC-0315	1.07182	1.07289	0.855283	0.891868	0.966529	0.75873	0.187852	0.187905	0.165521	0.323159	0.332612	0.343748

## Sheet: Fig. 3
	Fig. 3b
	Head	Tail	Aldehyde impurities
	CL4F	7-5	0.75	0.8	0.73
		9-3	1.37	1.35	1.36
		10-2	1.33	1.3	1.3
		8-6	0.04	0.04	0.02
		10-4	0.81	0.84	0.8
		10-5	0.03	0.04	0
		9-7	0.02	0.02	0
		11-5	4.44	4.4	4.48
		12-4	0.8	0.78	0.74
		13-3	0.01	0.02	0
		14-2	0.14	0.14	0.11
		10-7	0.54	0.53	0.47
		11-6	0.86	0.89	0.89
		16-1	0.83	0.84	0.77
		10-8	3.56	3.64	3.63
		12-10	0.03	0.03	0
	CL15F	6-2	0	0.01	0
		6-4	0	0	0
		7-3	0	0.01	0
		7-5	0.01	0.01	0
		8-6	0.07	0.07	0.04
		9-5	0.01	0.01	0
		9-7	0	0.01	0
		11-5	0.01	0.01	0
		12-4	0.01	0.01	0
		16-0	0	0	0
		13-3	0.02	0.02	0
		16-1	0.01	0.02	0
		10-8	0.01	0.01	0
		11-9	0.01	0.01	0
		12-10	0.01	0.02	0
		14-2	0.01	0.01	0
	MC3		0.26	0.24	0.28
	ALC-0315		0.17	0.17	0.13
	SM-102		0.22	0.22	0.19
	cholesterol		0	0	0
	DSPC		0.01	0.01	0
	DMG-PEG2k		0.01	0.01	0

## Sheet: Fig. 4
	Fig. 4f
		1h			3h			6h			16h			24h
	EtOH	0	0	0	0	0	0	0	0	0	0	0	0	0	0	0
	CL4F 11-9	1.47043	1.48738	1.36971	7.38169	8.12073	8.78898	13.9463	21.2129	13.891	34.0353	16.9966	18.7543	22.3057	41.1183	24.5679
	CL4F 10-6	1.07313	1.08955	1.10863	10.9536	13.5599	11.3552	18.1256	22.8014	16.3284	19.9237	16.5048	17.5098	24.5443	25.3172	21.9049
	CL15F 11-9	0	0	0	0	0	0	1.67691	0	0	0	0	0	0	0	0
	CL15F 10-6	0	0	0	0	0	0	0	2.53565	3.90605	4.18711	3.16221	2.5788	6.01621	7.52261	9.13879
	ALC-0315	3.90384	5.89527	3.31798	9.1162	10.0751	7.98472	12.6638	11.8031	13.0833	15.4196	15.8378	18.8519	27.8408	22.4569	20.3751
	Fig. 4g
		3h			24h
	NT	8.18076	5.9843	4.56893	23.7044	35.9288	23.8289
	PS-TSNHNH2	0	0	0	1.77732	1.49672	1.61106
	PS-isocyanate	0	3.82005	1.34312	17.4733	31.9996	17.1495
	Fig. 4h
		Aldehyde impurities	Efficacy at Day60 (vs Day0)
	CL4F 7-5	0.761262	0.116456
	CL4F 9-3	1.36183	0.0982953
	CL4F 8-6	0.0317037	0.68422
	CL4F 10-4	0.815272	0.229426
	CL4F 12-4	0.771892	0.0598961
	CL4F 12-10	0.0181426	0.446698
	CL4F 10-8	3.61125	0.0102295
	CL4F 11-5	4.4398	0.0138574
	CL15F 7-5	0.00714611	0.525581
	CL15F 8-6	0.0602322	0.942708
	CL15F 12-4	0.00821117	0.839721
	CL15F 10-8	0.00799659	0.962963
	CL15F 12-10	0.010499	0.722864

## Sheet: Fig. 5
	Fig. 5f
		0h	2h	7h	24h
	CL4F 10-6	0	22.5	78.75	101.25
	CL15F 10-6	0	37	82.6667	98.3333
	CL15F 10-6	0	35.8209	52.2388	100
	CL4F 7-5	0	24.75	66.75	100.75
	CL4F 11-9	0	21	61.5	99.75
	CL15F 7-5	0	39	66.6667	101.667
	CL15F 11-9	0	34.6667	67	101
	Fig. 5h
			3h			24h
	CL4F 10-6	Tertiary	8.01357	9.73997	10.8176	18.6635	22.0776	21.2861
	CL4F 10-6	N-Oxide	43.979	48.9549	45.3133	63.5008	76.8664	70.3239
	CL15F 10-6	Tertiary	1.55909	0	0	7.80355	6.57047	7.49189
	CL15F 10-6	N-Oxide	5.52517	1.5817	1.62697	4.34846	9.20209	5.78576

## Sheet: Fig. 6
	Fig. 6c
		Aldehyde impurities
	CL4F	1.341	0.93	1.191
	CL15F	0	0	0
	CL6F	0.055	0.065	0.064
	CL16F	0.005	0.006	0.005
	CL17F	0.001	0	0
	Fig. 6d
		3h			6h			24h
	EtOH	0	0	0	0	0	0	0	0	0
	CL4F 14-12	8.71872	9.84768	6.00672	11.5209	16.1548	8.70942	29.216	44.788	33.3523
	CL15F 14-12	0	0	0	0	1.50706	0	0	1.38367	0
	CL6F 14-12	3.89504	7.81219	12.4712	8.23317	16.0204	6.31922	18.6532	27.2315	22.5972
	CL16F 14-12	0	0	0	0	0	0	0	4.45493	0
	CL17F 14-12	0	2.1756	1.36042	0	1.75017	0	0	0	0
	Fig. 6e
		Day0			Day60
	CL6F 14-12	972000000	1470000000	974000000	17500000	11100000	14300000
	CL16F 14-12	705000000	828000000	1120000000	215100000	251500000	238500000
	CL17F 14-12	942000000	1420000000	855000000	924400000	686800000	563200000
